# Supplementary material for: Effect of Aging on the Mechanical Properties of Highly Transparent Fluoropolymers for the Conservation of Archaeological Sites
Source: Polymers (Basel). 2022 Feb 24;14(5):912. doi: 10.3390/polym14050912 (PMC8912537; doi:10.3390/polym14050912)
Supplement: Supplementary file 1 [file polymers-14-00912-s001.zip]

Archive with 1 entries (1 files):
- polymers-1559617-supplementary.pdf
